# Supplementary material for: Coevolution of Atypical BRAF and KRAS Mutations in Colorectal Tumorigenesis
Source: Mol Cancer Res. 2025 Jan 3;23(4):300–12. doi: 10.1158/1541-7786.MCR-24-0464 (PMC7617415; doi:10.1158/1541-7786.MCR-24-0464)
Supplement: Supplementary Table 1 — Details of each cohort included in the study [file mcr-24-0464_supplementary_table_1_suppst1.xlsx]

## Sheet: S1. Study Information
Supplementary Table 1. Details of each cohort included in the study
Dataset	Sequencing Type	Reference	Unique patients with BRAF mutation status available included in combined cohort	Inclusion Criteria
Genomics England Colorectal GeCIP (100KGP)	Whole genome sequencing	doi:10.6084/m9.figshare.4530893.v5 (Release Version 8)	1942	Primary colorectal cancer
S:CORT	Targeted sequencing	S:CORT Stratification in Colorectal Cancer: s-cort.org	1596	Primary colorectal cancer
QUASAR 2	Targeted sequencing	Domingo et al., 2018; ISRCTN45133151	509	Stage II or III colorectal cancers
IMAGINE: Integrating Medically Actionable Genomics INto Early-phase trials	Targeted sequencing	https://www.isrctn.com/ISRCTN42303887	182	Primary colorectal cancer referred to early-phase cancer clinic (Beatson West of Scotland Cancer Centre)
CBioPortal/coadred_tcga_pan_atlas	Exome sequencing	TCGA Research Network: https://www.cancer.gov/tcga.	594	Colorectal adenocarcinoma
CBioPortal/coadred_genentech	Whole genome sequencing	Seshagiri et al., 2012	72	Primary colorectal cancer
CBioPortal/coadread_dfci_2016	Exome sequencing	Giannakis et al., 2016	619	Archival incident colorectal cancer
CBioPortal/crc_apc_impact_2020	Targeted sequencing	Mondaca et al., 2020	257	Unresectable metastatic colorectal cancer
CBioPortal/coad_caseccc_2015	Exome & targeted sequencing	Guda et al, 2015	21	Archival incident colorectal cancer
CBioPortal/coad_cptac_2019	Targeted sequencing	Vasaikar et al., 2019	106	Primary colorectal cancer
CBioPortal/crc_msk_2017	Targeted sequencing	Zehir et al., 2017	532	Patients presenting with metastastic colorectal cancer
CBioPortal/rectal_msk_2019	Targeted sequencing	Ganesh et al., 2019	106	Rectal cancer
CBioPortal/coadread_mskcc	Targeted sequencing	Yaeger et al., 2018	69	Patients presenting with metastastic colorectal cancer
		total =	6605
