# Supplementary material for: Coevolution of Atypical BRAF and KRAS Mutations in Colorectal Tumorigenesis
Source: Mol Cancer Res. 2025 Jan 3;23(4):300–12. doi: 10.1158/1541-7786.MCR-24-0464 (PMC7617415; doi:10.1158/1541-7786.MCR-24-0464)
Supplement: Supplementary Table 2 — PCR Primer sequences for validation of FFPE samples [file mcr-24-0464_supplementary_table_2_suppst2.xlsx]

## Sheet: S2. PCR Primer Sequences
Supplementary Table 2. PCR Primer sequences for validation of FFPE samples
Primer Name	Sequence (5'-3')
BRAF Exon 11 Fwd	TCCCTCTCAGGCATAAGGTAA
BRAF Exon 11 Rev	CGAACAGTGAATATTTCCTTTGAT
BRAF Exon 15 Fwd	TCATAATGCTTGCTCTGATAGGA
BRAF Exon 15 Rev	GGCCAAAAATTTAATCAGTGGA
KRAS Exon 2 Fwd	GTGTGACATGTTCTAATATAGTCA
KRAS Exon 2 Rev	GAATGGTCCTGCACCAGTAA
NRAS Exon 2 Fwd	GAACCAAATGGAAGGTCACA
NRAS Exon 2 Rev	TGGGTAAAGATGATCCGACA
