# Supplementary material for: Coevolution of Atypical BRAF and KRAS Mutations in Colorectal Tumorigenesis
Source: Mol Cancer Res. 2025 Jan 3;23(4):300–12. doi: 10.1158/1541-7786.MCR-24-0464 (PMC7617415; doi:10.1158/1541-7786.MCR-24-0464)
Supplement: Supplementary Table 3 — Suplementary Table 3a-b. Summarised BRAF mutation characteristics per cohort following the 1-2-3 classification system (Table 3a) and the A-B-C classification system (Table 3b). Table cells with values less than 5 have been censored to facilitate Genomics England reporting restrictions. An uncensored version of Supplementary Table 3 is available within the Genomics England 100,000 Genomes Project Research Environment upon request. [file mcr-24-0464_supplementary_table_3_suppst3.xlsx]

## Sheet: ST3. Summary BRAF mutation data
Suplementary Table 3a. Summarised BRAF mutation characteristics per cohort following the 1-2-3 classification system. Table cells with counts between 0 and 4 have been censored to facilitate Genomics England reporting restrictions. Table 1 (main text) represents an uncensored combination of cohorts. An uncensored version of the table is available within the Genomics England 100,000 Genomes Projec…
100KGP CRC (n=1942)	BRAF Mutation Class	BRAF Mutated Tumours	Tumours with additional pathogenic KRAS, NRAS, or NF1 mutation.	Mean Age	MSI	MSS	Distal colorectum (Left)	Proximal colorectum (Right)
	1	224	<5	72.9	163	61	16	163
	2	10	<5	68.1	<5	10	6	<5
	3	14	<5	63.5	<5	14	<5	5
	Unclassified	<5	<5	NA	<5	<5	<5	NA
Pan-S:CORT (n=1596)	BRAF Mutation Class	BRAF Mutated Tumours	Tumours with additional pathogenic KRAS, NRAS, or NF1 mutation.	Mean Age	MSI	MSS	Distal colorectum (Left)	Proximal colorectum (Right)
	1	136	<5	67.5	20	116	17	50
	2	<5	<5	64.3	<5	<5	<5	<5
	3	38	21	68.2	<5	38	16	9
	Unclassified	19	10	65.7	<5	16	7	<5
IMAGINE (n=182)	BRAF Mutation Class	BRAF Mutated Tumours	Tumours with additional pathogenic KRAS, NRAS, or NF1 mutation.	Mean Age	MSI	MSS	Distal colorectum (Left)	Proximal colorectum (Right)
	1	27	<5	NA	NA	NA	<5	24
	2	<5	<5	NA	NA	NA	<5	<5
	3	<5	<5	NA	NA	NA	<5	<5
	Unclassified	<5	<5	NA	NA	NA	<5	<5
QUASAR2 (n=509)	BRAF Mutation Class	BRAF Mutated Tumours	Tumours with additional pathogenic KRAS, NRAS, or NF1 mutation.	Mean Age	MSI	MSS	Distal colorectum (Left)	Proximal colorectum (Right)
	1	73	<5	65.5	NA	NA	14	57
	2	<5	<5	64	NA	NA	<5	<5
	3	<5	<5	69	NA	NA	<5	<5
	Unclassified	10	6	57.5	NA	NA	<5	6
Pan-cBioPortal studies (n=2376)	BRAF Mutation Class	BRAF Mutated Tumours	Tumours with additional pathogenic KRAS, NRAS, or NF1 mutation.	Mean Age	MSI	MSS	Distal colorectum (Left)	Proximal colorectum (Right)
	1	249	16	72.5	92	73	39	158
	2	13	<5	69.3	<5	9	7	<5
	3	22	9	73.7	<5	17	10	8
	Unclassified	33	16	58.7	9	13	11	12
Suplementary Table 3b. Summarised BRAF mutation characteristics per cohort based on A-B-C grouping. Table cells with counts between 0 and 4 have been censored across cohorts to facilitate Genomics England (100KGP) reporting restrictions. Supplementary Table 4 represents an uncensored combination of cohorts. An uncensored version of this table is available within the Genomics England 100,000 Genom…
100KGP CRC (n=1942)	BRAF Mutation Class	BRAF Mutated Tumours	Tumours with additional pathogenic KRAS, NRAS, or NF1 mutation	Mean Age	MSI	MSS	Distal colorectum (Left)	Proximal colorectum (Right)
	A	224	<5	72.9	163	61	16	163
	B	13	<5	65.1	<5	13	<5	<5
	C	12	6	65.8	<5	12	5	<5
	Unclassified	<5	<5	NA	<5	<5	<5	<5
Pan-S:CORT (n=1596)	BRAF Mutation Class	BRAF Mutated Tumours	Tumours with additional pathogenic KRAS, NRAS, or NF1 mutation	Mean Age	MSI	MSS	Distal colorectum (Left)	Proximal colorectum (Right)
	A	136	<5	67.5	20	116	17	50
	B	28	13	65.65	<5	28	14	<5
	C	13	8	72.4	<5	13	<5	7
	Unclassified	20	10	64	<5	17	8	<5
IMAGINE (n=182)	BRAF Mutation Class	BRAF Mutated Tumours	Tumours with additional pathogenic KRAS, NRAS, or NF1 mutation	Mean Age	MSI	MSS	Distal colorectum (Left)	Proximal colorectum (Right)
	A	27	<5	NA	NA	NA	<5	24
	B	5	<5	NA	NA	NA	<5	<5
	C	<5	<5	NA	NA	NA	<5	<5
	Unclassified	<5	<5	NA	NA	NA	<5	<5
QUASAR2 (n=509)	BRAF Mutation Class	BRAF Mutated Tumours	Tumours with additional pathogenic KRAS, NRAS, or NF1 mutation	Mean Age	MSI	MSS	Distal colorectum (Left)	Proximal colorectum (Right)
	A	73	<5	65.5	NA	NA	14	57
	B	<5	<5	68	NA	NA	<5	<5
	C	<5	<5	63	NA	NA	<5	<5
	Unclassified	9	5	57.6	NA	NA	<5	6
Pan-cBioPortal (n=2376)	BRAF Mutation Class	BRAF Mutated Tumours	Tumours with additional pathogenic KRAS, NRAS, or NF1 mutation	Mean Age	MSI	MSS	Distal colorectum (Left)	Proximal colorectum (Right)
	A	249	16	72.5	92	73	39	158
	B	23	7	70.6	<5	16	13	6
	C	12	6	75.8	<5	10	<5	6
	Unclassified	33	16	58.7	9	13	11	12
