# Supplementary material for: Coevolution of Atypical BRAF and KRAS Mutations in Colorectal Tumorigenesis
Source: Mol Cancer Res. 2025 Jan 3;23(4):300–12. doi: 10.1158/1541-7786.MCR-24-0464 (PMC7617415; doi:10.1158/1541-7786.MCR-24-0464)
Supplement: Supplementary Table 4 — Summary data reclassified using a positional based system based on proximity to functional domains, which may hold value in exploring atypical BRAF variants not yet functionally assessed (Classes A, B, and C). A single instance of co-occurring class 2 and 3 BRAF is omitted from the total counts yet presented as MSS with no additional clinical data available. [file mcr-24-0464_supplementary_table_4_suppst4.xlsx]

## Sheet: ST4. ABC BRAF Summary Data
Supplementary Table 4. Summary data reclassified using a positional based system based on proximity to functional domains, which may hold value in exploring atypical BRAF variants not yet functionally assessed (Classes A, B, and C). A single instance of co-occurring class 2 and 3 BRAF is omitted from the total counts yet presented as MSS with no additional clinical data available.
Codon(s)	BRAF Mutation Class (A-B-C)	Class Description	Class Rationale	Mutated Samples	% of BRAF profiled samples in dataset	% of BRAF mutant samples in dataset	Samples with >1 additional pathogenic KRAS, NRAS or NF1 mutation	Samples with no additional pathogenic KRAS, NRAS or NF1 mutation	% with >1 additional pathogenic KRAS, NRAS, or NF1	Male	Female	Mean Age	MSI	MSS	Left	Right
600	A	Canonical strong-activating subtype	Codon 600 mutations in BRAF are well characterised as strongly pathogenic through constitutive activation of B-Raf	709	0.1021	0.7993	18	691	0.0254	239 (36.5%)	416 (63.5%)	70.8	275 (52.4%)	250 (47.6%)	88 (16.3%)	452 (83.7%)
581-601, excluding 600	B	Active site subtype	Mutations in this region are proximal to the active site at codon 576 and may impair phosphorylation of downstream targets	73	0.0105	0.0823	26	47	0.3562	36 (60%)	24 (40%)	66.7	0 (0%)	57 (100%)	35 (70%)	15 (30%)
464-469	C	ATP binding subtype	Mutations in this region may impact the ATP binding domain responsible for activation by Ras	40	0.0058	0.0451	21	19	0.525	22 (59.5%)	15 (40.5%)	69.4	0 (0%)	35 (100%)	13 (40.6%)	19 (59.4%)
			Unclassified	65	0.0094	0.0733	32	33	0.4923	36 (64.3%)	20 (35.7%)	60.9	12 (27.9%)	31 (72.1%)	23 (50%)	23 (50%)
			Total	887	0.1278	1	97	790	0.1094	333 (41.2%)	475 (58.8%)	69.8	287 (47.8%)	373 (52.2%)	159 (23.8%)	509 (76.2%)
