# Supplementary material for: Coevolution of Atypical BRAF and KRAS Mutations in Colorectal Tumorigenesis
Source: Mol Cancer Res. 2025 Jan 3;23(4):300–12. doi: 10.1158/1541-7786.MCR-24-0464 (PMC7617415; doi:10.1158/1541-7786.MCR-24-0464)
Supplement: Supplementary Table 5 — 100,000 Genomes Project: Clonality estimates for atypical variants harbouring additional Ras pathway mutation with sufficient data available. [file mcr-24-0464_supplementary_table_5_suppst5.xlsx]

## Sheet: ST5. Clonality Estimates 100KGP
Supplementary Table 5. 100,000 Genomes Project: Clonality estimates for atypical variants harbouring additional Ras pathway mutation with sufficient data available.
Sample	Variant of Interest	VAFmut	Nmut	Nwtcan	Expected CCF estimate	Sample CCF estimate (100KGP CCube)	Chi-Square independence test p.val (expected CCF versus CCube CCF)	Clonality estimate	Ras differs in clonality to BRAF?
CANCER_01	BRAF D594G	0.2124	2	4	0.344	0.32	0.94	Clonal	.
	KRAS V14L;D33E	0.2037	2	4	0.369	0.32	0.686	Clonal	NO
	NRAS G12V	0.2602	2	0	0.26	0.32	0.56	Clonal	NO
CANCER_02	BRAF D594H	0.1259	1	2	0.2881	0.4	0.179	Clonal	.
	KRAS A146V	0.1795	1	2	0.4375	0.4	0.8	Clonal	NO
CANCER_03	BRAF D594G	0.4964	3	1	0.4946	0.8	2.611e-07	Subclonal	.
	KRAS G60D	0.3636	1	0	0.5333	0.8	7.491e-06	Subclonal	NO
CANCER_04	BRAF N581I	0.4021	5	1	0.2371	0.29	0.657	Clonal	.
	KRAS A146V	0.2717	3	1	0.2212	0.29	0.433	Clonal	NO
CANCER-05	BRAF G466V	0.26	3	0	0.1898	0.34	0.0262	Subclonal	.
	NRAS G12V	0.2039	3	0	0.1458	0.34	0.00245	Subclonal	NO
CANCER-06	BRAF G469V	0.27	1	1	0.54	0.67	0.09	Clonal	.
	KRAS A146V	0.21	1	1	0.42	0.67	0.0001857	Subclonal	YES
CANCER_07	BRAF G469R	0.19	1	3	0.612903	0.52	0.336	Clonal	.
	KRAS G13D	0.54	2	0	0.54	0.52	0.948	Clonal	NO
CANCER_08	BRAF G469Q	0.17	1	1	0.34	0.43	0.325	Clonal	.
	KRAS A146T	0.21	1	1	0.42	0.43	0.987	Clonal	NO
p<0.05
calculated_CCF_estimate = 2/((Nmut/VAFmut)-Nmut-Nwtcan+2)
Nmut = Copy number of mutant allele
Nwt = Copy number of wildtype allele
CCF = Cancer cell fraction
Nwtcan = Wildtype copies in diploid cell
