# Supplementary material for: Coevolution of Atypical BRAF and KRAS Mutations in Colorectal Tumorigenesis
Source: Mol Cancer Res. 2025 Jan 3;23(4):300–12. doi: 10.1158/1541-7786.MCR-24-0464 (PMC7617415; doi:10.1158/1541-7786.MCR-24-0464)
Supplement: Supplementary Table 6 — Logistic regression model of atypical BRAF mutation versus V600E status with covariates MSI status, age, sex, and tumour location. [file mcr-24-0464_supplementary_table_6_suppst6.xlsx]

## Sheet: ST6. BRAF mutation channel
Supplementary Table 6. Logistic regression model of atypical BRAF mutation versus V600E status with covariates MSI status, age, sex, and tumour location.
Coefficients	Estimate log(OR)	Std. Error	z value	p
(Intercept)	-1.07	1.59	-0.678	0.498
MSI Status (MSI+)	-19.2	2157	-0.009	0.993
Causal channel activity	169	77.2	2.19	0.0281	*
Sex (Male)	0.75	0.687	1.09	0.277
Age at diagnosis	-0.00852	0.0224	-0.378	0.706
Location (proximal v distal colorectum)	-1.41	0.652	-216	0.0304	*
