# Supplementary material for: Coevolution of Atypical BRAF and KRAS Mutations in Colorectal Tumorigenesis
Source: Mol Cancer Res. 2025 Jan 3;23(4):300–12. doi: 10.1158/1541-7786.MCR-24-0464 (PMC7617415; doi:10.1158/1541-7786.MCR-24-0464)
Supplement: Supplementary Table 7 — Logistic regression models of CMS groups by BRAF mutation class, with covariates: tumour location (left or right colon), MSI status, age, sex, and additional Ras status (Class 1/2/3 left, A-B-C right). [file mcr-24-0464_supplementary_table_7_suppst7.xlsx]

## Sheet: ST7. CMS associations
Supplementary Table 7. Logistic regression models of CMS groups by BRAF mutation class, with covariates: tumour location (left or right colon), MSI status, age, sex, and additional Ras status (class 1/2/3 left, A-B-C right).
CMS 1											CMS1
term	estimate	OR	std.error	statistic	p.value						term	estimate	OR	std.error	statistic	p.value
(Intercept)	-3.102	0.045	1.471	-2.109	0.035						(Intercept)	-2.74	0.06	1.57	-1.75	0.08
BRAF_Class1_TRUE	1.899	6.68	0.844	2.251	0.024	*					ABC_A	1.55	4.71	0.87	1.78	0.08	n.s.
Proximal_TRUE	-1.647	0.193	0.792	-2.079	0.038						Proximal_TRUE	-1.73	0.18	0.79	-2.19	0.03	*
SexFemale	-0.666	0.514	0.682	-0.976	0.329						SexFemale	-0.22	0.8	0.69	-0.32	0.75
Stage	0.943	2.568	0.466	2.023	0.043						Stage	0.81	2.25	0.49	1.67	0.1
additionalRas_TRUE	-0.956	0.385	1.105	-0.865	0.387						additionalRas_TRUE	-0.62	0.54	1.09	-0.57	0.57
MSI	3.224	25.123	1.477	2.183	0.029						MSI	2.81	16.68	1.49	1.89	0.06
(Intercept)	-2.313	0.099	1.374	-1.683	0.092						(Intercept)	-1.68	0.19	1.58	-1.06	0.29
BRAF_Class2_TRUE	-1.239	0.29	1.324	-0.936	0.349	n.s					ABC_B	-1.05	0.35	0.82	-1.28	0.2	n.s.
Proximal_TRUE	-1.266	0.282	0.699	-1.812	0.07						Proximal_TRUE	-1.75	0.17	0.79	-2.23	0.03	*
SexFemale	-0.865	0.421	0.661	-1.308	0.191						SexFemale	-0.26	0.77	0.68	-0.38	0.71
Stage	1.093	2.984	0.449	2.433	0.015						Stage	0.9	2.47	0.49	1.86	0.06
additionalRas_TRUE	-2.458	0.086	0.918	-2.678	0.007						additionalRas_TRUE	-1.48	0.23	0.9	-1.65	0.1
MSI	3.689	39.994	1.477	2.497	0.013						MSI	2.94	18.99	1.52	1.94	0.05
(Intercept)	-1.342	0.261	1.474	-0.91	0.363						(Intercept)	-2.1	0.12	1.51	-1.39	0.17
BRAF_Class3_TRUE	-1.909	0.148	0.988	-1.933	0.053						ABC_C	-0.74	0.48	1.07	-0.7	0.49	n.s.
Proximal_TRUE	-1.651	0.192	0.785	-2.103	0.035						Proximal_TRUE	-1.36	0.26	0.72	-1.88	0.06
SexFemale	-0.48	0.619	0.683	-0.703	0.482						SexFemale	-0.18	0.84	0.68	-0.26	0.79
Stage	0.927	2.528	0.461	2.014	0.044						Stage	0.89	2.43	0.47	1.88	0.06
additionalRas_TRUE	-0.787	0.455	1.215	-0.647	0.517						additionalRas_TRUE	-1.44	0.24	0.97	-1.49	0.14
MSI	3.194	24.381	1.454	2.197	0.028						MSI	3.12	22.58	1.49	2.09	0.04	*
CMS2
term	estimate	OR	std.error	statistic	p.value						term	estimate	OR	std.error	statistic	p.value
(Intercept)	4.889	132.883	2.533	1.93	0.054						(Intercept)	4.44	2.64	2.59	1.71	0.09
BRAF_Class1_TRUE	-4.74	0.009	1.815	-2.611	0.009	*					ABC_A	-4.24	3.39	1.75	-2.42	0.02	*
Proximal_TRUE	1.2	3.319	0.994	1.207	0.227						Proximal_TRUE	0.9	1.93	1.01	0.9	0.37
SexFemale	0.352	1.422	0.946	0.372	0.71						SexFemale	0.03	1.25	1.01	0.03	0.98
Stage	-1.832	0.16	0.854	-2.146	0.032						Stage	-1.63	0.32	0.85	-1.91	0.06
additionalRas_TRUE	0.749	2.115	1.051	0.713	0.476						additionalRas_TRUE	0.79	7.66	1.03	0.76	0.45
MSI	-0.316	0.729	1.759	-0.179	0.858						MSI	0.17	0.49	1.84	0.09	0.93
(Intercept)	1.747	5.735	1.54	1.134	0.257						(Intercept)	0.97	2.64	1.72	0.57	0.57
BRAF_Class2_TRUE	1.815	6.138	1.417	1.281	0.2	n.s					ABC_B	1.22	3.39	0.93	1.32	0.19	n.s.
Proximal_TRUE	0.222	1.249	0.807	0.276	0.783						Proximal_TRUE	0.66	1.93	0.95	0.7	0.49
SexFemale	0.962	2.616	0.831	1.157	0.247						SexFemale	0.22	1.25	0.88	0.26	0.8
Stage	-1.34	0.262	0.555	-2.414	0.016						Stage	-1.14	0.32	0.57	-2	0.05	*
additionalRas_TRUE	2.515	12.364	0.945	2.66	0.008						additionalRas_TRUE	2.04	7.66	0.91	2.25	0.02	*
MSI	-1.82	0.162	1.519	-1.198	0.231						MSI	-0.71	0.49	1.6	-0.45	0.66
(Intercept)	0.38	1.463	1.831	0.208	0.835						(Intercept)	1.57	4.79	1.69	0.93	0.35
BRAF_Class3_TRUE	3.498	33.038	1.231	2.842	0.004	**					ABC_C	1.85	6.35	1.01	1.83	0.07	n.s.
Proximal_TRUE	1.053	2.865	0.934	1.127	0.26						Proximal_TRUE	-0.38	0.68	0.91	-0.42	0.67
SexFemale	0.169	1.184	0.891	0.189	0.85						SexFemale	-0.03	0.97	0.91	-0.03	0.98
Stage	-1.403	0.246	0.671	-2.092	0.036						Stage	-1.08	0.34	0.57	-1.89	0.06
additionalRas_TRUE	0.371	1.449	1.067	0.347	0.728						additionalRas_TRUE	1.42	4.13	1.01	1.41	0.16
MSI	-0.69	0.502	1.58	-0.437	0.662						MSI	-0.54	0.58	1.58	-0.34	0.73
CMS3
term	estimate	OR	std.error	statistic	p.value						term	estimate	OR	std.error	statistic	p.value
(Intercept)	-0.372	0.69	1.914	-0.194	0.846						(Intercept)	-0.07	0.49	2.05	-0.34	0.73
BRAF_Class1_TRUE	-0.429	0.651	0.986	-0.435	0.664	n.s					ABC_A	-0.16	0.85	0.1	-0.16	0.87	n.s.
Proximal_TRUE	1.087	2.965	0.97	1.121	0.262						Proximal_TRUE	1.01	2.75	0.95	1.07	0.28
SexFemale	-1.012	0.364	1.133	-0.893	0.372						SexFemale	-1.22	0.29	1.17	-1.05	0.29
Stage	-0.518	0.596	0.608	-0.852	0.394						Stage	-0.37	0.69	0.62	-0.6	0.55
additionalRas_TRUE	-0.371	0.69	1.383	-0.268	0.789						additionalRas_TRUE	-0.42	0.66	1.39	-0.3	0.76
MSI	-16.657	0	2246.14	-0.007	0.994						MSI	-16.89	6.89e-08	2856.65	-0.01	1
(Intercept)	-0.461	0.631	1.839	-0.251	0.802						(Intercept)	-0.89	0.41	2.02	-0.44	0.66
BRAF_Class2_TRUE	-17.076	0	3702.6	-0.005	0.996	n.s					ABC_B	0.35	1.42	1	0.35	0.73	n.s.
Proximal_TRUE	1.108	3.027	0.971	1.141	0.254						Proximal_TRUE	1.09	2.97	0.98	1.11	0.27
SexFemale	-1.126	0.324	1.138	-0.989	0.323						SexFemale	-1.2	0.3	1.17	-1.02	0.31
Stage	-0.55	0.577	0.584	-0.941	0.347						Stage	-0.39	0.68	0.62	-0.63	0.53
additionalRas_TRUE	-0.153	0.858	1.19	-0.128	0.898						additionalRas_TRUE	-0.38	0.69	1.22	-0.31	0.76
MSI	-16.854	0	2228.54	-0.008	0.994						MSI	-16.89	4.627e-08	2847.73	-0.01	1
(Intercept)	-1.226	0.293	2.06	-0.595	0.552						(Intercept)	-0.72		1.99	-0.36	0.72
BRAF_Class3_TRUE	1.131	3.098	1.059	1.068	0.286	n.s					ABC_C	-0.2		1.37	-0.24	0.81	n.s.
Proximal_TRUE	1.174	3.235	0.996	1.179	0.239						Proximal_TRUE	1.07		0.98	1.09	0.28
SexFemale	-1.113	0.329	1.141	-0.976	0.329						SexFemale	-1.24		1.17	-1.07	0.29
Stage	-0.444	0.641	0.629	-0.706	0.48						Stage	-0.4		0.62	-0.65	0.52
additionalRas_TRUE	-0.951	0.386	1.437	-0.662	0.508						additionalRas_TRUE	-0.14		1.36	-0.11	0.92
MSI	-16.452	0	2259.61	-0.007	0.994						MSI	-16.97		2839.18	-0.01	1
CMS4
term	estimate	OR	std.error	statistic	p.value						term	estimate	OR	std.error	statistic	p.value
(Intercept)	-3.39	0.034	2.093	-1.62	0.105						(Intercept)	-3.14	0.04	2.19	-1.43	0.15
BRAF_Class1_TRUE	0.756	2.13	1.203	0.629	0.529	n.s					ABC_A	0.88	2.4	1.19	0.74	0.46	n.s.
Proximal_TRUE	0.671	1.956	0.819	0.819	0.413						Proximal_TRUE	1.11	3.04	0.9	1.23	0.22
SexFemale	0.829	2.292	0.721	1.151	0.25						SexFemale	0.69	1.99	0.78	0.88	0.38
Stage	0.13	1.138	0.61	0.212	0.832						Stage	0.02	1.02	0.62	0.03	0.97
additionalRas_TRUE	1.34	3.819	1.307	1.025	0.305						additionalRas_TRUE	0.78	2.17	1.36	0.57	0.57
MSI	-17.63	0	2218.81	-0.008	0.994						MSI	-16.89	4.61e-08	1754.03	-0.01	0.99
		1
(Intercept)	-3.597	0.027	2.243	-1.603	0.109						(Intercept)	-2.95	0.05	2.23	-1.32	0.19
BRAF_Class2_TRUE	1.391	4.019	1.374	1.012	0.311	n.s					ABC_B	0.17	1.19	0.99	0.17	0.86	n.s.
Proximal_TRUE	0.692	1.998	0.824	0.84	0.401						Proximal_TRUE	1.25	3.48	0.95	1.31	0.19
SexFemale	0.982	2.67	0.742	1.323	0.186						SexFemale	0.78	2.19	0.77	1.01	0.31
Stage	0.306	1.358	0.639	0.479	0.632						Stage	0.12	1.12	0.64	0.18	0.86
additionalRas_TRUE	0.838	2.311	0.841	0.996	0.319						additionalRas_TRUE	0.04	1.04	0.95	0.04	0.97
MSI	-17.467	0	2165.88	-0.008	0.994						MSI	-16.72	5.49e-08	1751.91	-0.01	0.99
(Intercept)	-1.914	0.148	2.088	-0.916	0.359						(Intercept)	-2.55		2.14	-1.19	0.23
BRAF_Class3_TRUE	-18.25	0	3532.97	-0.005	0.996	n.s					ABC_C	-1.58		1.49	-1.06	0.29	n.s.
Proximal_TRUE	0.466	1.593	0.838	0.556	0.578						Proximal_TRUE	1.51		0.98	1.54	0.12
SexFemale	1.011	2.749	0.764	1.323	0.186						SexFemale	0.82		0.78	1.05	0.29
Stage	-0.019	0.981	0.588	-0.032	0.975						Stage	-0.03		0.63	-0.05	0.96
additionalRas_TRUE	18.698	1.3202e+08	3532.97	0.005	0.996						additionalRas_TRUE	0.9		1.18	0.76	0.45
MSI	-18.797	0	3671.13	-0.005	0.996						MSI	-16.85		1744.75	-0.01	0.99
