# Supplementary material for: Coevolution of Atypical BRAF and KRAS Mutations in Colorectal Tumorigenesis
Source: Mol Cancer Res. 2025 Jan 3;23(4):300–12. doi: 10.1158/1541-7786.MCR-24-0464 (PMC7617415; doi:10.1158/1541-7786.MCR-24-0464)
Supplement: Supplementary Table 8 — Differential gene expression results (post-DESeq2 analysis) for BRAF, KRAS, NRAS, and the EGFR-ligands AREG and EREG across two normal-colorectum RNAseq cohorts. Sorted by adjusted p.values (Benjamini-Hochberg). [file mcr-24-0464_supplementary_table_8_suppst8.xlsx]

## Sheet: ST8. DESeq2 - Ras Raf EGFR
Supplementary Table 8. Differential gene expression results (post-DESeq2 analysis) for BRAF, KRAS, NRAS, and the EGFR-ligands AREG and EREG across two normal-colorectum RNAseq cohorts. Sorted by adjusted p.values (Benjamini-Hochberg).
A. Normal RNA-seq data from Fernandez-Rozadilla et al. (n=119 proximal, n=236 Distal/Rectal).
gene_symbol	baseMean	log2FC(distal/rectal vs proximal)	lfcSE	stat	pvalue	padj
EREG	263.242	1.37079	0.113735	12.0525	1.88118e-33	3.70481e-32
NRAS	4746.17	-0.35007	0.0355659	-9.84286	7.35857e-23	9.44616e-22
BRAF	774.385	-0.128114	0.0257682	-4.9718	6.63337e-07	3.03217e-06
AREG	452.913	0.501816	0.113016	4.4402	8.9874e-06	3.59637e-05
KRAS	5181.69	0.12274	0.0313043	3.92087	8.82307e-05	0.000309527
B. TCGA-COADREAD Normal samples with detailed anatomical site information (n=18 Proximal, n=19 Distal/Rectal)
gene_symbol	baseMean	log2FC(distal/rectal vs proximal)	lfcSE	stat	pvalue	padj
EREG	414.44	1.52139	0.313699	4.84983	1.23569e-06	0.000198878
AREG	1454.55	1.27132	0.391966	3.24346	0.00118089	0.0418129
KRAS	3852.25	0.0757488	0.0999538	0.757838	0.448548	0.791393
BRAF	996.077	-0.0589916	0.0935206	-0.630787	0.52818	0.831139
NRAS	4514.31	-0.0347352	0.135733	-0.255908	0.798022	0.939052
