# Supplementary material for: Coevolution of Atypical BRAF and KRAS Mutations in Colorectal Tumorigenesis
Source: Mol Cancer Res. 2025 Jan 3;23(4):300–12. doi: 10.1158/1541-7786.MCR-24-0464 (PMC7617415; doi:10.1158/1541-7786.MCR-24-0464)
Supplement: Supplementary Table 9 — Supplementary Tables 9a-c. Gene-set enrichment analaysis (GSEA) results comparing classes of BRAF-mutant CRCs with and without additional Ras mutation. [file mcr-24-0464_supplementary_table_9_suppst9.xlsx]

## Sheet: ST9. Gene set enrichment
Supplementary Table 9a. The top 9 enriched gene sets (q<0.05) in Class 1 BRAF-mutant CRCs versus Class 3, both in absence of additional Ras.
#	GS	SIZE	ES	NES	noM p-val	FDR q-val	FWER p-val	RANK AT MAX	LEADING EDGE
1	ERBB2_UP.V1_UP	186	0.5	1.97	0	0.005	0.004	4032	tags=39%, list=18%, signal=47%
2	MEL18_DN.V1_UP	139	0.58	1.88	0.002	0.009	0.015	3580	tags=44%, list=16%, signal=52%
3	BMI1_DN_MEL18_DN.V1_UP	141	0.58	1.87	0.001	0.008	0.018	3013	tags=42%, list=13%, signal=48%
4	MEK_UP.V1_UP	192	0.52	1.86	0	0.007	0.021	2739	tags=33%, list=12%, signal=37%
5	E2F1_UP.V1_DN	185	0.52	1.8	0.002	0.013	0.048	3583	tags=45%, list=16%, signal=54%
6	ESC_V6.5_UP_EARLY.V1_DN	160	0.52	1.79	0.005	0.014	0.058	3843	tags=45%, list=17%, signal=54%
7	BMI1_DN.V1_UP	144	0.52	1.71	0.011	0.033	0.131	4094	tags=47%, list=18%, signal=57%
8	EGFR_UP.V1_UP	188	0.61	1.7	0.005	0.032	0.141	3148	tags=52%, list=14%, signal=60%
9	MYC_UP.V1_DN	168	0.43	1.67	0.006	0.043	0.195	3978	tags=37%, list=18%, signal=45%
Supplementary Table 9b. The top 10 reported gene sets in Class 1 BRAF-mutant CRCs versus Class 3 with additional Ras (typical or atypical). No gene sets were significantly enriched at q<0.05.
#	GS	SIZE	ES	NES	noM p-val	FDR q-val	FWER p-val	RANK AT MAX	LEADING EDGE
1	MYC_UP.V1_DN	168	0.36	1.4	0.056	1	0.806	5879	tags=38%, list=26%, signal=50%
2	BMI1_DN_MEL18_DN.V1_UP	141	0.42	1.35	0.134	1	0.879	5204	tags=40%, list=23%, signal=52%
3	DCA_UP.V1_UP	177	0.34	1.33	0.066	1	0.895	7209	tags=45%, list=32%, signal=66%
4	KRAS.PROSTATE_UP.V1_DN	134	0.39	1.32	0.057	1	0.909	4625	tags=38%, list=21%, signal=48%
5	JNK_DN.V1_DN	186	0.31	1.32	0.045	1	0.913	6980	tags=41%, list=31%, signal=59%
6	E2F3_UP.V1_DN	152	0.29	1.31	0.082	1	0.921	4708	tags=27%, list=21%, signal=34%
7	KRAS.DF.V1_DN	186	0.31	1.31	0.065	1	0.923	3058	tags=23%, list=14%, signal=26%
8	CAHOY_ASTROGLIAL	99	0.4	1.3	0.112	1	0.924	4123	tags=30%, list=18%, signal=37%
9	KRAS.300_UP.V1_DN	134	0.39	1.3	0.073	1	0.927	3432	tags=34%, list=15%, signal=39%
10	RELA_DN.V1_UP	147	0.35	1.3	0.101	1	0.929	4631	tags=31%, list=21%, signal=39%
Supplementary Table 9c. The top 10 reported gene sets in Class 3 BRAF-mutant CRCs lacking additional Ras versus Class 3 with additional typical Ras.
#	GS	SIZE	ES	NES	noM p-val	FDR q-val	FWER p-val	RANK AT MAX	LEADING EDGE
1	SINGH_KRAS_DEPENDENCY_SIGNATURE	20	-0.72	-1.82	0.004	0.032	0.022	1852	tags=45%, list=8%, signal=49%
2	ERBB2_UP.V1_UP	186	-0.43	-1.74	0.001	0.043	0.058	3861	tags=34%, list=17%, signal=41%
3	KRAS.50_UP.V1_UP	46	-0.57	-1.63	0.005	0.118	0.193	1446	tags=30%, list=6%, signal=32%
4	CYCLIN_D1_KE_.V1_UP	183	-0.33	-1.58	0.022	0.169	0.304	1961	tags=13%, list=9%, signal=14%
5	MEL18_DN.V1_UP	139	-0.43	-1.54	0.041	0.228	0.418	3874	tags=31%, list=17%, signal=37%
6	CRX_DN.V1_DN	130	-0.33	-1.49	0.005	0.338	0.551	5310	tags=38%, list=24%, signal=50%
7	RB_DN.V1_DN	119	-0.44	-1.48	0.032	0.307	0.564	4273	tags=34%, list=19%, signal=41%
8	RPS14_DN.V1_UP	189	-0.48	-1.48	0.056	0.287	0.582	3619	tags=35%, list=16%, signal=42%
9	KRAS.LUNG.BREAST_UP.V1_UP	137	-0.41	-1.44	0.025	0.381	0.68	3299	tags=29%, list=15%, signal=34%
10	BMI1_DN_MEL18_DN.V1_UP	141	-0.38	-1.42	0.062	0.407	0.724	3299	tags=25%, list=15%, signal=29%
Supplementary Table 9d. The top 10 reported gene sets in Class 3 BRAF-mutant CRCs lacking additionsal Ras versus Class 3 with additional atypical Ras. No gene sets were significantly enriched at q<0.05.
#	GS	SIZE	ES	NES	noM p-val	FDR q-val	FWER p-val	RANK AT MAX	LEADING EDGE
1	TBK1.DN.48HRS_DN	49	-0.53	-1.51	0.025	1	0.485	4725	tags=49%, list=21%, signal=62%
2	SINGH_KRAS_DEPENDENCY_SIGNATURE	20	-0.62	-1.5	0.068	0.741	0.516	2898	tags=50%, list=13%, signal=57%
3	E2F1_UP.V1_DN	185	-0.4	-1.4	0.07	1	0.737	3592	tags=31%, list=16%, signal=37%
4	LTE2_UP.V1_DN	193	-0.48	-1.37	0.083	1	0.791	3239	tags=39%, list=14%, signal=45%
5	EIF4E_DN	100	-0.49	-1.36	0.119	0.991	0.803	4575	tags=49%, list=20%, signal=61%
6	EGFR_UP.V1_UP	188	-0.5	-1.35	0.122	0.922	0.826	3285	tags=40%, list=15%, signal=47%
7	HOXA9_DN.V1_UP	187	-0.5	-1.35	0.138	0.794	0.827	3897	tags=43%, list=17%, signal=52%
8	RB_DN.V1_DN	119	-0.39	-1.34	0.086	0.739	0.838	3117	tags=31%, list=14%, signal=36%
9	CSR_EARLY_UP.V1_UP	152	-0.44	-1.34	0.153	0.667	0.84	4250	tags=36%, list=19%, signal=44%
10	LEF1_UP.V1_DN	183	-0.44	-1.33	0.073	0.631	0.85	3782	tags=37%, list=17%, signal=44%
Supplementary Table 9e. The top 10 reported gene sets in Class 3 BRAF-mutant CRCs with additional typical Ras versus Class 3 with additional atypical Ras. No gene sets were significantly enriched at q<0.05. Note that this comparison is based on only 5 tumours with typical Ras and 9 with atypical Ras.
#	GS	SIZE	ES	NES	noM p-val	FDR q-val	FWER p-val	RANK AT MAX	LEADING EDGE
1	BRCA1_DN.V1_UP	130	0.44	1.43	0.041	1	0.662	7532	tags=53%, list=34%, signal=80%
2	KRAS.50_UP.V1_UP	46	0.57	1.4	0.067	1	0.712	3769	tags=39%, list=17%, signal=47%
3	DCA_UP.V1_UP	177	0.35	1.36	0.05	1	0.786	7402	tags=40%, list=33%, signal=59%
4	PGF_UP.V1_DN	183	0.3	1.35	0.04	1	0.805	5136	tags=28%, list=23%, signal=36%
5	PRC1_BMI_UP.V1_DN	177	0.35	1.35	0.031	1	0.823	7069	tags=42%, list=32%, signal=61%
6	KRAS.AMP.LUNG_UP.V1_DN	140	0.37	1.35	0.043	0.996	0.826	7439	tags=48%, list=33%, signal=71%
7	SRC_UP.V1_UP	175	0.36	1.33	0.126	0.921	0.84	7109	tags=41%, list=32%, signal=60%
8	RAPA_EARLY_UP.V1_UP	162	0.29	1.32	0.061	0.928	0.861	8194	tags=43%, list=37%, signal=67%
9	ALK_DN.V1_UP	137	0.41	1.31	0.109	0.856	0.867	5222	tags=37%, list=23%, signal=48%
10	JAK2_DN.V1_UP	168	0.37	1.29	0.108	0.873	0.892	7722	tags=48%, list=35%, signal=73%
