# Supplementary material for: Coevolution of Atypical BRAF and KRAS Mutations in Colorectal Tumorigenesis
Source: Mol Cancer Res. 2025 Jan 3;23(4):300–12. doi: 10.1158/1541-7786.MCR-24-0464 (PMC7617415; doi:10.1158/1541-7786.MCR-24-0464)
Supplement: Supplementary Data 1 — Sanger sequencing chromatograms presented in Figure 3C-D. [file mcr-24-0464_supplementary_data_1_suppsd1.zip]

Archive with 17 entries (16 files):
- Figure 3 Sanger Chromatograms/
- Figure 3 Sanger Chromatograms/Fig3D_BRAF_Region1_Exon15.ab1
- __MACOSX/Figure 3 Sanger Chromatograms/._Fig3D_BRAF_Region1_Exon15.ab1
- Figure 3 Sanger Chromatograms/Fig3C_BRAF_Region1_Exon11.ab1
- __MACOSX/Figure 3 Sanger Chromatograms/._Fig3C_BRAF_Region1_Exon11.ab1
- Figure 3 Sanger Chromatograms/Fig3D_KRAS_Region1_Exon2.ab1
- __MACOSX/Figure 3 Sanger Chromatograms/._Fig3D_KRAS_Region1_Exon2.ab1
- Figure 3 Sanger Chromatograms/Fig3C_NRAS_Region1_Exon2.ab1
- __MACOSX/Figure 3 Sanger Chromatograms/._Fig3C_NRAS_Region1_Exon2.ab1
- Figure 3 Sanger Chromatograms/Fig3D_KRAS_Region2_Exon2.ab1
- __MACOSX/Figure 3 Sanger Chromatograms/._Fig3D_KRAS_Region2_Exon2.ab1
- Figure 3 Sanger Chromatograms/Fig3C_BRAF_Region2_Exon11.ab1
- __MACOSX/Figure 3 Sanger Chromatograms/._Fig3C_BRAF_Region2_Exon11.ab1
- Figure 3 Sanger Chromatograms/Fig3C_NRAS_Region2_Exon2.ab1
- __MACOSX/Figure 3 Sanger Chromatograms/._Fig3C_NRAS_Region2_Exon2.ab1
- Figure 3 Sanger Chromatograms/Fig3D_BRAF_Region2_Exon15.ab1
- __MACOSX/Figure 3 Sanger Chromatograms/._Fig3D_BRAF_Region2_Exon15.ab1
